# Supplementary material for: Genome-scale reconstructions to assess metabolic phylogeny and organism clustering
Source: PLoS One. 2020 Dec 29;15(12):e0240953. doi: 10.1371/journal.pone.0240953 (PMC7771690; doi:10.1371/journal.pone.0240953)
Supplement: S1 Table — (XLSX) [file pone.0240953.s001.xlsx]

## Sheet: 7 reactions
KEGG reaction ID		Reactions from the glycolisis
R02740		KEGG reference pathway map00010
R04780
R04779
R09084
R02073
R01070
R01015
