# Supplementary material for: Genome-scale reconstructions to assess metabolic phylogeny and organism clustering
Source: PLoS One. 2020 Dec 29;15(12):e0240953. doi: 10.1371/journal.pone.0240953 (PMC7771690; doi:10.1371/journal.pone.0240953)
Supplement: S2 Table — (XLSX) [file pone.0240953.s002.xlsx]

## Sheet: 9 reactions
KEGG reaction ID		Reactions from the pyruvate metabolism
R01450		KEGG reference pathway map00620
R00197
R00198
R11593
R11591
R00704
R00206
R02320
R00199
