# Supplementary material for: Genome-scale reconstructions to assess metabolic phylogeny and organism clustering
Source: PLoS One. 2020 Dec 29;15(12):e0240953. doi: 10.1371/journal.pone.0240953 (PMC7771690; doi:10.1371/journal.pone.0240953)
Supplement: S3 Table — (XLSX) [file pone.0240953.s003.xlsx]

## Sheet: 16 reactions
KEGG reaction ID	Reactions from the DNA base metabolism
R02557	KEGG reference pathway map00230 and map00240
R01547
R02017
R01969
R02090
R02147
R02326
R01666
R01664
R02024
R01569
R01567
R02092
R02094
R02806
R01570
