# Supplementary material for: Genome-scale reconstructions to assess metabolic phylogeny and organism clustering
Source: PLoS One. 2020 Dec 29;15(12):e0240953. doi: 10.1371/journal.pone.0240953 (PMC7771690; doi:10.1371/journal.pone.0240953)
Supplement: S4 Table — (XLSX) [file pone.0240953.s004.xlsx]

## Sheet: 21 reactions
KEGG reaction ID		Reactions from the TCA cycle
R00341		KEGG reference pathway map00020
R01196
R02569
R03270
R07618
R00014
R00344
R00342
R01082
R02164
R00432
R02570
R03316
R00621
R01197
R00268
R01899
R00709
R01900
R01325
R00351
