# Supplementary material for: Genome-scale reconstructions to assess metabolic phylogeny and organism clustering
Source: PLoS One. 2020 Dec 29;15(12):e0240953. doi: 10.1371/journal.pone.0240953 (PMC7771690; doi:10.1371/journal.pone.0240953)
Supplement: S5 Table — (XLSX) [file pone.0240953.s005.xlsx]

## Sheet: 203 and 22 reactions
KEGG reaction ID		Reactions shared in between 21 organisms
R00004
R00086
R00104
R00127
R00130
R00137
R00158
R00177
R00189
R00190
R00220
R00253
R00256
R00289
R00299
R00332
R00335
R00375
R00376
R00377
R00378
R00379
R00382
R00416
R00424
R00428
R00435
R00441
R00442
R00443
R00444
R00485
R00549
R00571
R00573
R00575
R00590
R00597
R00600
R00658
R00742
R00768
R00771
R00782
R00842
R00851
R00942
R00959
R00965
R01015
R01049
R01056
R01057
R01061
R01067
R01068
R01070
R01083
R01090
R01122
R01130
R01135
R01214
R01220
R01229
R01230
R01231
R01248
R01251
R01395
R01397
R01512
R01518
R01529
R01547
R01600
R01626
R01641
R01654
R01655
R01658
R01786
R01799
R01801
R01827
R01829
R01830
R01870
R01993
R02003
R02017
R02018
R02019
R02024
R02090
R02199
R02237
R02241
R02408
R02568
R02617
R02739
R02740
R02760
R02918
R02971
R03005
R03018
R03020
R03038
R03269
R03291
R03293
R03319
R03321
R03646
R03650
R03654
R03655
R03656
R03657
R03658
R03659
R03660
R03661
R03663
R03664
R03665
R04120
R04144
R04206
R04238
R04241
R04273
R04294
R04355
R04378
R04385
R04386
R04391
R04428
R04533
R04534
R04535
R04536
R04537
R04543
R04544
R04559
R04566
R04568
R04639
R04726
R04771
R04773
R04952
R04953
R04954
R04957
R04960
R04963
R04964
R04965
R04968
R05046
R05048
R05197
R05577
R05578
R06131
R06134
R06590
R06861
R06863
R07180
R07606
R07607
R07641
R07762
R08231
R08240
R08244
R08360
R08362
R08363
R08364
R08575
R08639
R09030
R09380
R09381
R10648
R10716
R10806
R10813
R10948
R10949
R10991
R11029
R11099
R11100
R11319
R11893
