# Supplementary material for: Genome-scale reconstructions to assess metabolic phylogeny and organism clustering
Source: PLoS One. 2020 Dec 29;15(12):e0240953. doi: 10.1371/journal.pone.0240953 (PMC7771690; doi:10.1371/journal.pone.0240953)
Supplement: S6 Table — (XLSX) [file pone.0240953.s006.xlsx]

## Sheet: Shared reactions 925 to 975 org
	Column1	Column2	Column3	Column4	Column5	Column6	Column7	Column8	Column9	Column10	Column11	Column12	Column13	Column14	Column15	Column16	Column17	Column18	Column19	Column20	Column21	Column22	Column23	Column24	Column25	Column26	Column27	Column28	Column29	Column30	Column31	Column32	Column33	Column34	Column35	Column36	Column37	Column38	Column39	Column40	Column41	Column42	Column43	Column44	Column45	Column46	Column47	Column48	Column49
Number of organisms	925	926	927	928	929	930	931	932	933	934	935	936	937	938	939	940	941	942	943	944	945	946	947	948	949	950	951	952	953	954	955	956	957	958	959	960	961	962	963	964	965	966	967	968	969	970	971	972	973
Number of reactions shared	0	1	0	0	0	0	3	4	2	2	0	0	4	0	0	2	0	0	0	0	2	0	0	2	1	3	3	2	0	1	2	2	1	1	1	2	3	1	2	6	5	1	1	1	1	2	0	0	1
Reactions shared		R03020					R00771	R01068	R00104	R00571			R00900			R00945					R00177			R00004	R00335	R07460	R00158	R00597		R01049	R01015	R00658	R00382	R01518	R03655	R03650	R03656	R03646	R03658	R00127	R03038	R03654	R00256	R03657	R03664	R03662			R03660
							R02740	R01070	R02739	R00573			R02016			R09099					R04771			R10806		R11528	R01056	R01512			R01061	R04206				R04238	R05577		R10716	R01547	R03659					R08218
							R03321	R01829					R03596													R11529	R09030										R10648			R02918	R03661
								R02568					R09372																											R03665	R03663
																																								R05578	R04773
																																								R11319
Reaction name		tRNA-uridine uracilmutase					D-glucose-6-phosphate aldose-ketose-isomerase	D-fructose-1,6-bisphosphate D-glyceraldehyde-3-phosphate-lyase	ATP:NAD+ 2'-phosphotransferase	UTP:ammonia ligase (ADP-forming)			NADPH:CoA-glutathione oxidoreductase			5,10-Methylenetetrahydrofolate:glycine hydroxymethyltransferase					ATP:L-methionine S-adenosyltransferase			diphosphate phosphohydrolase	GTP phosphohydrolase	L-cysteine:[enzyme]-cysteine sulfurtransferase	ATP:UMP phosphotransferase	S-adenosyl-L-methionine:tRNA guanine N1-methyltransferase		ATP:D-ribose-5-phosphate diphosphotransferase	D-glyceraldehyde-3-phosphate aldose-ketose-isomerase	2-phospho-D-glycerate hydro-lyase (phosphoenolpyruvate-forming)	(deoxyribonucleotide)n:5'-phospho-(deoxyribonucleotide)m ligase (AMP-forming, NMN-forming)	D-phosphoglycerate 2,3-phosphomutase	L-Histidine:tRNA(His) ligase (AMP-forming)	L-Cysteine:tRNA(Cys) ligase (AMP-forming)	L-Isoleucine:tRNA(Ile) ligase (AMP-forming)	L-Arginine:tRNA(Arg) ligase (AMP-forming)	L-lysine:tRNALys ligase (AMP-forming)	ATP:AMP phosphotransferase	L-Alanine:tRNA(Ala) ligase (AMP-forming)	glycine:tRNA(Gly) ligase (AMP-forming)	L-glutamine amidohydrolase	L-Leucine:tRNA(Leu) ligase (AMP-forming)	L-Tryptophan -tRNA(Trp) ligase (AMP-forming)	L-Serine:tRNA(Ser) ligase (AMP-forming)			L-Phenylalanine:tRNA(Ala) ligase (AMP-forming)
							alpha-D-Glucose 6-phosphate ketol-isomerase	beta-D-fructose-1,6-bisphosphate D-glyceraldehyde-3-phosphate-lyase	alpha-D-Glucose 6-phosphate ketol-isomerae	UTP:L-glutamine amido-ligase (ADP-forming)			NADPH:oxidized-thioredoxin oxidoreductase			5,10-methylenetetrahydromethanopterin:glycine hydroxymethyltransferase					ATP:L-selenomethione S-adenosyltransferase			S-adenosyl-L-methionine:[protein]-L-glutamine (N5-glutamine)-methyltransferase		L-cysteine:sulfur-acceptor sulfurtransferase	D-ribose-5-phosphate aldose-ketose-isomerase	ATP:3-phospho-D-glycerate 1-phosphotransferase			D-glyceraldehyde-3-phosphate:NAD+ oxidoreductase (phosphorylating)	3-Phospho-D-erythronate hydro-lyase				Aminoacyl-tRNA aminoacylhydrolase	L-Aspartate:tRNA(Asp) ligase (AMP-forming)		S-adenosyl-L-methionine:rRNA (adenine-N6-)-dimethyltransferase	ATP:dAMP phosphotransferase	L-Methionine:tRNAMet ligase (AMP-forming)					L-serine:tRNASec ligase (AMP-forming)
							beta-D-Glucose 6-phosphate ketol-isomerase	sedoheptulose 1,7-bisphosphate D-glyceraldehyde-3-phosphate-lyase					hydrogen selenide:NADP+ oxidoreductase													[enzyme]-S-sulfanylcysteine:sulfur-acceptor sulfurtransferase	D-allose-6-phosphate aldose-ketose-isomerase										L-threonylcarbamoyladenylate:adenine in tRNA N6-L-threonylcarbamoyltransferase			L-Tyrosine:tRNA(Tyr) ligase (AMP-forming)	L-proline:tRNA(Pro) ligase (AMP-forming)
								D-fructose 1-phosphate D-glyceraldehyde-3-phosphate-lyase					methaneselenol:NADP+ oxidoreductase																											L-Valine:tRNAVal ligase (AMP-forming)	L-Threonine:tRNA(Thr) ligase (AMP-forming)
																																								L-glutamate:tRNA(Glu) ligase (AMP-forming)	Selenomethionine:tRNAMet ligase (AMP-forming)
																																								ADP:thiamin-diphosphate phosphotransferase
						R00771	map00500 Starch and sucrose metabolism			R00335	map00230 Purine metabolism																										R03658	map00970 Aminoacyl-tRNA biosynthesis
Reaction pathway for each of the reactions if available							map01100 Metabolic pathways				map01100 Metabolic pathways																											rn00970 Aminoacyl-tRNA biosynthesis
							map01110 Biosynthesis of secondary metabolites				rn00230 Purine metabolism									33	Metabolic pathways
							rn00500 Starch and sucrose metabolism				rn01100 Metabolic pathways									19	Carbon metabolism																R00127	map00230 Purine metabolism
							rn01100 Metabolic pathways													19	Aminoacyl-tRNA biosynthesis																	map01100 Metabolic pathways
							rn01110 Biosynthesis of secondary metabolites			R07460	map00730 Thiamine metabolism									17	Microbial metabolism in diverse environments																	map01110 Biosynthesis of secondary metabolites
											map01100 Metabolic pathways									16	Biosynthesis of secondary metabolites																	rn00230 Purine metabolism
						R02740	map00010 Glycolysis / Gluconeogenesis				rn00730 Thiamine metabolism									9	Glycolysis / Gluconeogenesis																	rn01100 Metabolic pathways
							map00030 Pentose phosphate pathway				rn01100 Metabolic pathways									9	Biosynthesis of amino acids																	rn01110 Biosynthesis of secondary metabolites
							map00520 Amino sugar and nucleotide sugar metabolism													6	Carbon fixation in photosynthetic organisms
							map01100 Metabolic pathways			R00158	map00240 Pyrimidine metabolism									6	No assigned pathway																R01547	map00230 Purine metabolism
							map01110 Biosynthesis of secondary metabolites				map01100 Metabolic pathways									5	Purine metabolism																	map01100 Metabolic pathways
							map01120 Microbial metabolism in diverse environments				rn00240 Pyrimidine metabolism									5	Pentose phosphate pathway																	rn00230 Purine metabolism
							map01200 Carbon metabolism				rn01100 Metabolic pathways									5	Methane																	rn01100 Metabolic pathways
							rn00010 Glycolysis / Gluconeogenesis													4	Fructose and mannose metabolism
							rn00030 Pentose phosphate pathway			R01056	map00030 Pentose phosphate pathway									3	Pyrimidine metabolism																R02918	map00970 Aminoacyl-tRNA biosynthesis
							rn00520 Amino sugar and nucleotide sugar metabolism				map00710 Carbon fixation in photosynthetic organisms									3	Selenocompound metabolism																	rn00970 Aminoacyl-tRNA biosynthesis
							rn01100 Metabolic pathways				map01100 Metabolic pathways									2	Cysteine and methionine metabolism
							rn01110 Biosynthesis of secondary metabolites				map01110 Biosynthesis of secondary metabolites									2	Glycine, serine and threonine metabolism																R03665	map00970 Aminoacyl-tRNA biosynthesis
							rn01120 Microbial metabolism in diverse environments				map01120 Microbial metabolism in diverse environments									2	Thiamine metabolism																	rn00970 Aminoacyl-tRNA biosynthesis
							rn01200 Carbon metabolism				map01200 Carbon metabolism									1	Starch and sucrose
											map01230 Biosynthesis of amino acids									1	Amino sugar and nucleotide sugar																R05578	map00860 Porphyrin and chlorophyll metabolism
						R03321	map00010 Glycolysis / Gluconeogenesis				rn00030 Pentose phosphate pathway									1	Nicotinate and nicotinamide metabolism																	map00970 Aminoacyl-tRNA biosynthesis
							map01100 Metabolic pathways				rn00710 Carbon fixation in photosynthetic organisms									1	Cyanoamino acid metabolism																	map01100 Metabolic pathways
							map01110 Biosynthesis of secondary metabolites				rn01100 Metabolic pathways									1	Glyoxylate and dicarboxylate metabolism																	map01110 Biosynthesis of secondary metabolites
							map01120 Microbial metabolism in diverse environments				rn01110 Biosynthesis of secondary metabolites									1	One carbon pool by folate																	map01120 Microbial metabolism in diverse environments
							rn00010 Glycolysis / Gluconeogenesis				rn01120 Microbial metabolism in diverse environments									1	Inositol phosphate metabolism																	rn00860 Porphyrin and chlorophyll metabolism
							rn01100 Metabolic pathways				rn01200 Carbon metabolism									1	Porphyrin and chlorophyll metabolism																	rn00970 Aminoacyl-tRNA biosynthesis
							rn01110 Biosynthesis of secondary metabolites				rn01230 Biosynthesis of amino acids									1	Arginine biosynthesis																	rn01100 Metabolic pathways
							rn01120 Microbial metabolism in diverse environments													1	D-Glutamine and D-glutamate metabolism																	rn01110 Biosynthesis of secondary metabolites
										R09030	map00051 Fructose and mannose metabolism									1	Alanine, aspartate and glutamate metabolism																	rn01120 Microbial metabolism in diverse environments
						R01068	map00680 Methane metabolism				map01100 Metabolic pathways									176
							map00710 Carbon fixation in photosynthetic organisms				map01120 Microbial metabolism in diverse environments																										R11319	map00730 Thiamine metabolism
							map01100 Metabolic pathways				rn00051 Fructose and mannose metabolism																											map01100 Metabolic pathways
							map01120 Microbial metabolism in diverse environments				rn01100 Metabolic pathways																											rn00730 Thiamine metabolism
							map01200 Carbon metabolism				rn01120 Microbial metabolism in diverse environments																											rn01100 Metabolic pathways
							rn00680 Methane metabolism
							rn00710 Carbon fixation in photosynthetic organisms			R01512	map00010 Glycolysis / Gluconeogenesis																										R03038	map00970 Aminoacyl-tRNA biosynthesis
							rn01100 Metabolic pathways				map00710 Carbon fixation in photosynthetic organisms																											rn00970 Aminoacyl-tRNA biosynthesis
							rn01120 Microbial metabolism in diverse environments				map01100 Metabolic pathways
							rn01200 Carbon metabolism				map01110 Biosynthesis of secondary metabolites																										R03659	map00970 Aminoacyl-tRNA biosynthesis
											map01120 Microbial metabolism in diverse environments																											rn00970 Aminoacyl-tRNA biosynthesis
						R01070	map00010 Glycolysis / Gluconeogenesis				map01200 Carbon metabolism
							map00030 Pentose phosphate pathway				map01230 Biosynthesis of amino acids																										R03661	map00970 Aminoacyl-tRNA biosynthesis
							map00051 Fructose and mannose metabolism				rn00010 Glycolysis / Gluconeogenesis																											rn00970 Aminoacyl-tRNA biosynthesis
							map01100 Metabolic pathways				rn00710 Carbon fixation in photosynthetic organisms
							map01110 Biosynthesis of secondary metabolites				rn01100 Metabolic pathways																										R03663	map00970 Aminoacyl-tRNA biosynthesis
							map01120 Microbial metabolism in diverse environments				rn01110 Biosynthesis of secondary metabolites																											rn00970 Aminoacyl-tRNA biosynthesis
							map01200 Carbon metabolism				rn01120 Microbial metabolism in diverse environments
							map01230 Biosynthesis of amino acids				rn01200 Carbon metabolism																										R04773	map00450 Selenocompound metabolism
							rn00010 Glycolysis / Gluconeogenesis				rn01230 Biosynthesis of amino acids																											map01100 Metabolic pathways
							rn00030 Pentose phosphate pathway																															rn00450 Selenocompound metabolism
							rn00051 Fructose and mannose metabolism			R01049	map00030 Pentose phosphate pathway																											rn01100 Metabolic pathways
							rn01100 Metabolic pathways				map00230 Purine metabolism
							rn01110 Biosynthesis of secondary metabolites				map01100 Metabolic pathways																										R03654	map00970 Aminoacyl-tRNA biosynthesis
							rn01120 Microbial metabolism in diverse environments				map01110 Biosynthesis of secondary metabolites																											rn00970 Aminoacyl-tRNA biosynthesis
							rn01200 Carbon metabolism				map01120 Microbial metabolism in diverse environments
							rn01230 Biosynthesis of amino acids				map01200 Carbon metabolism																										R00256	map00220 Arginine biosynthesis
											map01230 Biosynthesis of amino acids																											map00250 Alanine, aspartate and glutamate metabolism
						R01829	map00710 Carbon fixation in photosynthetic organisms				rn00030 Pentose phosphate pathway																											map00471 D-Glutamine and D-glutamate metabolism
							map01100 Metabolic pathways				rn00230 Purine metabolism																											map01100 Metabolic pathways
							map01120 Microbial metabolism in diverse environments				rn01100 Metabolic pathways																											rn00220 Arginine biosynthesis
							map01200 Carbon metabolism				rn01110 Biosynthesis of secondary metabolites																											rn00250 Alanine, aspartate and glutamate metabolism
							rn00710 Carbon fixation in photosynthetic organisms				rn01120 Microbial metabolism in diverse environments																											rn00471 D-Glutamine and D-glutamate metabolism
							rn01100 Metabolic pathways				rn01200 Carbon metabolism																											rn01100 Metabolic pathways
							rn01120 Microbial metabolism in diverse environments				rn01230 Biosynthesis of amino acids
							rn01200 Carbon metabolism																														R03657	map00970 Aminoacyl-tRNA biosynthesis
										R01015	map00010 Glycolysis / Gluconeogenesis																											rn00970 Aminoacyl-tRNA biosynthesis
						R02568	map00051 Fructose and mannose metabolism				map00051 Fructose and mannose metabolism
							map01100 Metabolic pathways				map00562 Inositol phosphate metabolism																										R03664	map00970 Aminoacyl-tRNA biosynthesis
							map01120 Microbial metabolism in diverse environments				map00710 Carbon fixation in photosynthetic organisms																											rn00970 Aminoacyl-tRNA biosynthesis
							rn00051 Fructose and mannose metabolism				map01100 Metabolic pathways
							rn01100 Metabolic pathways				map01110 Biosynthesis of secondary metabolites																										R03662	map00970 Aminoacyl-tRNA biosynthesis
							rn01120 Microbial metabolism in diverse environments				map01120 Microbial metabolism in diverse environments																											rn00970 Aminoacyl-tRNA biosynthesis
											map01200 Carbon metabolism
						R00104	map00760 Nicotinate and nicotinamide metabolism				map01230 Biosynthesis of amino acids																										R08218	map00970 Aminoacyl-tRNA biosynthesis
							map01100 Metabolic pathways				rn00010 Glycolysis / Gluconeogenesis																											rn00970 Aminoacyl-tRNA biosynthesis
							rn00760 Nicotinate and nicotinamide metabolism				rn00051 Fructose and mannose metabolism
							rn01100 Metabolic pathways				rn00562 Inositol phosphate metabolism																										R03660	map00970 Aminoacyl-tRNA biosynthesis
											rn00710 Carbon fixation in photosynthetic organisms																											rn00970 Aminoacyl-tRNA biosynthesis
						R02739	map00010 Glycolysis / Gluconeogenesis				rn01100 Metabolic pathways
							map00030 Pentose phosphate pathway				rn01110 Biosynthesis of secondary metabolites																										R00086	map00230 Purine metabolism
							map01100 Metabolic pathways				rn01120 Microbial metabolism in diverse environments																											map01100 Metabolic pathways
							map01110 Biosynthesis of secondary metabolites				rn01200 Carbon metabolism																											rn00230 Purine metabolism
							map01120 Microbial metabolism in diverse environments				rn01230 Biosynthesis of amino acids																											rn01100 Metabolic pathways
							rn00010 Glycolysis / Gluconeogenesis
							rn00030 Pentose phosphate pathway			R01061	map00010 Glycolysis / Gluconeogenesis
							rn01100 Metabolic pathways				map00710 Carbon fixation in photosynthetic organisms
							rn01110 Biosynthesis of secondary metabolites				map01100 Metabolic pathways
							rn01120 Microbial metabolism in diverse environments				map01110 Biosynthesis of secondary metabolites
											map01120 Microbial metabolism in diverse environments
						R00571	map00240 Pyrimidine metabolism				map01200 Carbon metabolism
							map01100 Metabolic pathways				map01230 Biosynthesis of amino acids
							rn00240 Pyrimidine metabolism				rn00010 Glycolysis / Gluconeogenesis
							rn01100 Metabolic pathways				rn00710 Carbon fixation in photosynthetic organisms
											rn01100 Metabolic pathways
						R00573	map00240 Pyrimidine metabolism				rn01110 Biosynthesis of secondary metabolites
							map01100 Metabolic pathways				rn01120 Microbial metabolism in diverse environments
							rn00240 Pyrimidine metabolism				rn01200 Carbon metabolism
							rn01100 Metabolic pathways				rn01230 Biosynthesis of amino acids
						R00900	map00270 Cysteine and methionine metabolism			R00658	map00010 Glycolysis / Gluconeogenesis
							map01100 Metabolic pathways				map00680 Methane metabolism
							rn00270 Cysteine and methionine metabolism				map01100 Metabolic pathways
							rn01100 Metabolic pathways				map01110 Biosynthesis of secondary metabolites
											map01120 Microbial metabolism in diverse environments
						R03596	map00450 Selenocompound metabolism				map01200 Carbon metabolism
							rn00450 Selenocompound metabolism				map01230 Biosynthesis of amino acids
											rn00010 Glycolysis / Gluconeogenesis
						R09372	map00450 Selenocompound metabolism				rn00680 Methane metabolism
							rn00450 Selenocompound metabolism				rn01100 Metabolic pathways
											rn01110 Biosynthesis of secondary metabolites
						R00945	map00260 Glycine, serine and threonine metabolism				rn01120 Microbial metabolism in diverse environments
							map00460 Cyanoamino acid metabolism				rn01200 Carbon metabolism
							map00630 Glyoxylate and dicarboxylate metabolism				rn01230 Biosynthesis of amino acids
							map00670 One carbon pool by folate
							map00680 Methane metabolism			R01518	map00010 Glycolysis / Gluconeogenesis
							map01100 Metabolic pathways				map00260 Glycine, serine and threonine metabolism
							map01110 Biosynthesis of secondary metabolites				map00680 Methane metabolism
							map01120 Microbial metabolism in diverse environments				map01100 Metabolic pathways
							map01200 Carbon metabolism				map01110 Biosynthesis of secondary metabolites
							map01230 Biosynthesis of amino acids				map01120 Microbial metabolism in diverse environments
							rn00260 Glycine, serine and threonine metabolism				map01200 Carbon metabolism
							rn00460 Cyanoamino acid metabolism				map01230 Biosynthesis of amino acids
							rn00630 Glyoxylate and dicarboxylate metabolism				rn00010 Glycolysis / Gluconeogenesis
							rn00670 One carbon pool by folate				rn00260 Glycine, serine and threonine metabolism
							rn00680 Methane metabolism				rn00680 Methane metabolism
							rn01100 Metabolic pathways				rn01100 Metabolic pathways
							rn01110 Biosynthesis of secondary metabolites				rn01110 Biosynthesis of secondary metabolites
							rn01120 Microbial metabolism in diverse environments				rn01120 Microbial metabolism in diverse environments
							rn01200 Carbon metabolism				rn01200 Carbon metabolism
							rn01230 Biosynthesis of amino acids				rn01230 Biosynthesis of amino acids
						R09099	map00680 Methane metabolism			R03655	map00970 Aminoacyl-tRNA biosynthesis
							map01100 Metabolic pathways				rn00970 Aminoacyl-tRNA biosynthesis
							map01120 Microbial metabolism in diverse environments
							rn00680 Methane metabolism			R03650	map00970 Aminoacyl-tRNA biosynthesis
							rn01100 Metabolic pathways				rn00970 Aminoacyl-tRNA biosynthesis
							rn01120 Microbial metabolism in diverse environments
										R03656	map00970 Aminoacyl-tRNA biosynthesis
						R00177	map00270 Cysteine and methionine metabolism				rn00970 Aminoacyl-tRNA biosynthesis
							map01100 Metabolic pathways
							map01110 Biosynthesis of secondary metabolites			R05577	map00970 Aminoacyl-tRNA biosynthesis
							map01230 Biosynthesis of amino acids				rn00970 Aminoacyl-tRNA biosynthesis
							rn00270 Cysteine and methionine metabolism
							rn01100 Metabolic pathways			R03646	map00970 Aminoacyl-tRNA biosynthesis
							rn01110 Biosynthesis of secondary metabolites				rn00970 Aminoacyl-tRNA biosynthesis
							rn01230 Biosynthesis of amino acids
[truncated: 2 more columns]
