# Supplementary material for: Genome-scale reconstructions to assess metabolic phylogeny and organism clustering
Source: PLoS One. 2020 Dec 29;15(12):e0240953. doi: 10.1371/journal.pone.0240953 (PMC7771690; doi:10.1371/journal.pone.0240953)
Supplement: S7 Table — (XLSX) [file pone.0240953.s007.xlsx]

## Sheet: 975 selected organisms
Category				Organisms
Animals	Vertebrates	Mammals		hsa	Homo sapiens (human)		hsa					Eukariota	134
				ggo	Gorilla gorilla gorilla (western lowland gorilla)		ggo					Bacteria	773
				nle	Nomascus leucogenys (northern white-cheeked gibbon)		nle					Archaea	68
				cjc	Callithrix jacchus (white-tufted-ear marmoset)		cjc						975
				mmu	Mus musculus (mouse)		mmu
				ngi	Nannospalax galili (Upper Galilee mountains blind mole rat)		ngi
				ocu	Oryctolagus cuniculus (rabbit)		ocu
				aml	Ailuropoda melanoleuca (giant panda)		aml
				aju	Acinonyx jubatus (cheetah)		aju
				biu	Bos indicus (zebu cattle)		biu
				chx	Capra hircus (goat)		chx
				lve	Lipotes vexillifer (Yangtze River dolphin)		lve
				myb	Myotis brandtii (Brandt's bat)		myb
				hai	Hipposideros armiger (great roundleaf bat)		hai
				tmu	Trichechus manatus latirostris (Florida manatee)		tmu
		Birds		gga	Gallus gallus (chicken)		gga
				acyg	Anser cygnoides domesticus (swan goose)		acyg
				fab	Ficedula albicollis (collared flycatcher)		fab
				ccw	Corvus cornix (hooded crow)		ccw
				egz	Egretta garzetta (little egret)		egz
		Reptiles		asn	Alligator sinensis (Chinese alligator)		asn
				cpic	Chrysemys picta (western painted turtle)		cpic
				gja	Gekko japonicus		gja
		Fishes		dre	Danio rerio (zebrafish)		dre
				sanh	Sinocyclocheilus anshuiensis		sanh
				ccar	Cyprinus carpio (common carp)		ccar
				lco	Larimichthys crocea (large yellow croaker)		lco
				mze	Maylandia zebra (zebra mbuna)		mze
				csem	Cynoglossus semilaevis (tongue sole)		csem
				sasa	Salmo salar (Atlantic salmon)		sasa
				lcm	Latimeria chalumnae (coelacanth)		lcm
	Lancelets			bfo	Branchiostoma floridae (Florida lancelet)		bfo
	Echinoderms			spu	Strongylocentrotus purpuratus (purple sea urchin)		spu
	Hemichordates			sko	Saccoglossus kowalevskii (acorn worm)		sko
	Arthropods	Insects		dme	Drosophila melanogaster (fruit fly)		dme
				der	Drosophila erecta		der
				dya	Drosophila yakuba		dya
				mde	Musca domestica (house fly)		mde
				cqu	Culex quinquefasciatus (southern house mosquito)		cqu
				bim	Bombus impatiens (common eastern bumble bee)		bim
				pbar	Pogonomyrmex barbatus (red harvester ant)		pbar
				hst	Harpegnathos saltator (Jerdon's jumping ant)		hst
				nvi	Nasonia vitripennis (jewel wasp)		nvi
				dpa	Dendroctonus ponderosae (mountain pine beetle)		dpa
				pmac	Papilio machaon (common yellow swallowtail)		pmac
				pxy	Plutella xylostella (diamondback moth)		pxy
				phu	Pediculus humanus corporis (human body louse)		phu
				zne	Zootermopsis nevadensis		zne
		Mites and ticks		isc	Ixodes scapularis (black-legged tick)		isc
				cbr	Caenorhabditis briggsae		cbr
				loa	Loa loa (eye worm)		loa
				crg	Crassostrea gigas (Pacific oyster)		crg
				obi	Octopus bimaculoides		obi
	Cnidarians			nve	Nematostella vectensis (sea anemone)		nve
				epa	Exaiptasia pallida		epa
				hmg	Hydra vulgaris		hmg
	Poriferans			aqu	Amphimedon queenslandica (sponge)		aqu
				aly	Arabidopsis lyrata (lyrate rockcress)		aly
				eus	Eutrema salsugineum		eus
		Papaya family		cpap	Carica papaya (papaya)		cpap
				cic	Citrus clementina (mandarin orange)		cic
		Myrtle family		egr	Eucalyptus grandis (rose gum)		egr
				var	Vigna angularis (adzuki bean)		var
				cam	Cicer arietinum (chickpea)		cam
				lja	Lotus japonicus		lja
				pmum	Prunus mume (Japanese apricot)		pmum
				pavi	Prunus avium (sweet cherry)		pavi
		Cucumber family		csv	Cucumis sativus (cucumber)		csv
				cmos	Cucurbita moschata (crookneck pumpkin)		cmos
		Willow family		pop	Populus trichocarpa (black cottonwood)		pop
		Walnut family		jre	Juglans regia (English walnut)		jre
				sot	Solanum tuberosum (potato)		sot
				nta	Nicotiana tabacum (common tobacco)		nta
		Olive family		oeu	Olea europaea var. sylvestris (wild olive)		oeu
		Parsley family		dcr	Daucus carota (carrot)		dcr
				soe	Spinacia oleracea (spinach)		soe
				ats	Aegilops tauschii (wheat D)		ats
				zma	Zea mays (maize)		zma
		Palm family		pda	Phoenix dactylifera (date palm)		pda
		Asparagus family		aof	Asparagus officinalis (garden asparagus)		aof
	Mosses			ppp	Physcomitrella patens subsp. patens		ppp
				olu	Ostreococcus lucimarinus		olu
				bpg	Bathycoccus prasinos		bpg
				csl	Coccomyxa subellipsoidea		csl
				cvr	Chlorella variabilis		cvr
				ccp	Chondrus crispus (carragheen)		ccp
Fungi	Ascomycetes	Saccharomycetes		sce	Saccharomyces cerevisiae (budding yeast)		sce
				kla	Kluyveromyces lactis		kla
				ncs	Naumovozyma castellii		ncs
				kaf	Kazachstania africana		kaf
				ppa	Komagataella phaffii		ppa
				ctp	Candida tropicalis		ctp
				caur	Candida auris		caur
		Sordariomycetes		ncr	Neurospora crassa		ncr
				mtm	Thermothelomyces thermophila		mtm
				fox	Fusarium oxysporum		fox
				maw	Metarhizium acridum		maw
				pfy	Pestalotiopsis fici		pfy
				bfu	Botrytis cinerea		bfu
				ang	Aspergillus niger		ang
				pcs	Penicillium rubens		pcs
				pbl	Paracoccidioides lutzii Pb01		pbl
				ure	Uncinocarpus reesii		ure
				bsc	Bipolaris sorokiniana		bsc
				ztr	Zymoseptoria tritici		ztr
				npa	Neofusicoccum parvum		npa
		Pezizomycetes		tml	Tuber melanosporum		tml
		Schizosaccharomycetes		spo	Schizosaccharomyces pombe (fission yeast)		spo
	Basidiomycetes			cne	Cryptococcus neoformans var. neoformans JEC21		cne
				cgi	Cryptococcus gattii		cgi
				ppl	Postia placenta		ppl
				adl	Auricularia subglabra		adl
				mrr	Moniliophthora roreri		mrr
				abp	Agaricus bisporus var. burnettii JB137-S8		abp
				cput	Coniophora puteana		cput
				sla	Serpula lacrymans		sla
				pfp	Anthracocystis flocculosa		pfp
				mlr	Melampsora larici-populina		mlr
				ein	Encephalitozoon intestinalis		ein
				sre	Salpingoeca rosetta		sre
				dpp	Dictyostelium purpureum (cellular slime mold)		dpp
				eiv	Entamoeba invadens		eiv
		Acanthamoeba		acan	Acanthamoeba castellanii		acan
				pfh	Plasmodium falciparum HB3		pfh
				tot	Theileria orientalis		tot
				tgo	Toxoplasma gondii		tgo
				ptm	Paramecium tetraurelia		ptm
	Stramenopiles	Diatoms		pti	Phaeodactylum tricornutum		pti
				psoj	Phytophthora sojae		psoj
	Haptophyta			ehx	Emiliania huxleyi		ehx
	Euglenozoa	Kinetoplasts		tbr	Trypanosoma brucei		tbr
				lif	Leishmania infantum		lif
				lmi	Leishmania mexicana		lmi
	Parabasalids	Trichomonads		tva	Trichomonas vaginalis		tva
Bacteria	Gammaproteobacteria - Enterobacteria	Escherichia		eco	Escherichia coli K-12 MG1655		eco
				ecc	Escherichia coli O6:K2:H1 CFT073 (UPEC)		ecc
				eci	Escherichia coli O18:K1:H7 UTI89 (UPEC)		eci
				ebe	Escherichia coli BL21(DE3)		ebe
				efe	Escherichia fergusonii		efe
				eal	Escherichia albertii		eal
				ema	Escherichia marmotae		ema
				sex	Salmonella enterica subsp. enterica serovar Typhi P-stx-12		sex
				seni	Salmonella enterica subsp. enterica serovar Typhimurium 138736		seni
				sek	Salmonella enterica subsp. enterica serovar Paratyphi A AKU12601		sek
				seeh	Salmonella enterica subsp. enterica serovar Heidelberg 41578		seeh
				sene	Salmonella enterica subsp. enterica serovar Thompson		sene
				sft	Shigella flexneri NCTC1		sft
				sdz	Shigella dysenteriae 1617		sdz
		Enterobacter		ent	Enterobacter sp. 638		ent
				ecle	Enterobacter cloacae ECNIH2		ecle
				exf	Enterobacter xiangfangensis		exf
				ccon	Cronobacter condimenti		ccon
				cui	Cronobacter universalis		cui
				kpe	Klebsiella pneumoniae 342		kpe
				kox	Klebsiella michiganensis KCTC 1686		kox
				kqu	Klebsiella quasipneumoniae		kqu
				eae	Klebsiella aerogenes KCTC 2190		eae
				cama	Citrobacter amalonaticus Y19		cama
				cir	Citrobacter sp. CFNIH10		cir
		Gibbsiella		gqu	Gibbsiella quercinecans		gqu
				bva	Candidatus Blochmannia vafer (Camponotus vafer)		bva
		Hamiltonella		hde	Candidatus Hamiltonella defensa (Acyrthosiphon pisum)		hde
		Riesia		rip	Candidatus Riesia pediculicola		rip
				meo	Candidatus Moranella endobia PCVAL		meo
		Raoultella		ror	Raoultella ornithinolytica B6		ror
				rpln	Raoultella planticola		rpln
				cen	Cedecea neteri		cen
				kle	Enterobacter lignolyticus G5		kle
				kco	Kosakonia cowanii		kco
				lew	Lelliottia sp. WB101		lew
				ebc	Enterobacteriaceae bacterium ENNIH2		ebc
				ypn	Yersinia pestis Nepal516 (biovar Antiqua)		ypn
				ypg	Yersinia pestis Angola		ypg
				ypy	Yersinia pseudotuberculosis YPIII		ypy
				yew	Yersinia enterocolitica WA		yew
				yal	Yersinia aldovae		yal
				srr	Serratia plymuthica AS9		srr
				smar	Serratia marcescens SM39		smar
				sers	Serratia sp. SCBI		sers
		Chania		sfo	Chania multitudinisentens		sfo
				raq	Rahnella aquatilis CIP 78.65 = ATCC 33071		raq
				pato	Pectobacterium atrosepticum 21A		pato
				sod	Sodalis praecaptivus		sod
				dso	Dickeya solani IPO 2222		dso
		Brenneria		bgj	Brenneria goodwinii		bgj
				erj	Erwinia sp. Ejp617		erj
				ege	Erwinia gerundensis		ege
				buh	Buchnera aphidicola Ua (Uroleucon ambrosiae)		buh
				bab	Buchnera aphidicola Bp (Baizongia pistaciae)		bab
				wgl	Wigglesworthia glossinidia morsitans (Glossina morsitans)		wgl
				plf	Pantoea ananatis LMG 5342		plf
				kln	Pantoea rwandensis		kln
				pck	Candidatus Pantoea carbekii US		pck
		Tatumella		tci	Tatumella citrea		tci
				pay	Photorhabdus asymbiotica		pay
		Xenorhabdus		xbo	Xenorhabdus bovienii SS-2004		xbo
				xho	Xenorhabdus hominickii		xho
				pala	Providencia alcalifaciens		pala
				etc	Edwardsiella piscicida C07-087		etc
		Hafnia		hav	Hafnia alvei		hav
		Plesiomonas		pshi	Plesiomonas shigelloides		pshi
				hit	Haemophilus influenzae 86-028NP (nontypeable)		hit
				hik	Haemophilus influenzae KR494 (serotype f)		hik
				hic	Haemophilus influenzae C486		hic
				hpr	Haemophilus parainfluenzae		hpr
		Glaesserella		hap	Glaesserella parasuis SH0165		hap
				pmp	Pasteurella multocida 36950		pmp
				mhx	Mannheimia haemolytica M42548		mhx
				mhao	Mannheimia haemolytica D174		mhao
				asu	Actinobacillus succinogenes		asu
				aat	Aggregatibacter actinomycetemcomitans D11S-1		aat
				aan	Aggregatibacter actinomycetemcomitans D7S-1		aan
		Gallibacterium		gan	Gallibacterium anatis		gan
				btra	Bibersteinia trehalosi USDA-ARS-USMARC-190		btra
		Xylella		xfa	Xylella fastidiosa 9a5c		xfa
				xfh	Xylella fastidiosa Hib4		xfh
		Xanthomonas		xcc	Xanthomonas campestris pv. campestris ATCC 33913		xcc
				xcn	Xanthomonas citri pv. citri NT17		xcn
				xoy	Xanthomonas oryzae pv. oryzae PXO86		xoy
				xfr	Xanthomonas fragariae		xfr
				smt	Stenotrophomonas maltophilia R551-3		smt
				sten	Stenotrophomonas sp. WZN-1		sten
				psd	Pseudoxanthomonas spadix		psd
				lem	Lysobacter enzymogenes M497-1		lem
				dja	Dyella japonica		dja
		Vibrio		vch	Vibrio cholerae O1 biovar El Tor N16961		vch
				vej	Vibrio sp. EJY3		vej
				vcy	Vibrio coralliilyticus RE98		vcy
				vmi	Vibrio mimicus		vmi
		Pseudomonas		pae	Pseudomonas aeruginosa PAO1		pae
				ppu	Pseudomonas putida KT2440		ppu
				pmon	Pseudomonas monteilii SB3078		pmon
				pfo	Pseudomonas fluorescens Pf0-1		pfo
				pfs	Pseudomonas fluorescens SBW25		pfs
				pfk	Pseudomonas frederiksbergensis		pfk
				psil	Pseudomonas silesiensis		psil
		Oblitimonas		pbb	Oblitimonas alkaliphila		pbb
				acid	Acinetobacter baylyi ADP1		acid
				abc	Acinetobacter baumannii ACICU		abc
				acc	Acinetobacter pittii		acc
				att	Acinetobacter sp. TTH0-4		att
				ala	Acinetobacter larvae		ala
				moi	Moraxella ovis		moi
				sfr	Shewanella frigidimarina		sfr
				saz	Shewanella amazonensis		saz
				slo	Shewanella loihica		slo
		Idiomarina		ilo	Idiomarina loihiensis L2TR		ilo
				coz	Colwellia sp. PAMC 20917		coz
				pspo	Pseudoalteromonas spongiae		pspo
				mpq	Marinobacter psychrophilus		mpq
				mari	Marinobacter sp. CP1		mari
				amh	Alteromonas mediterranea 615		amh
				asp	Alteromonas stellipolaris LMG 21856		asp
		Salinimonas		salh	Salinimonas sp. HMF8227		salh
				ceb	Cellvibrio sp. PSBB023		ceb
		Microbulbifer		mthd	Microbulbifer thermotolerans		mthd
		Coxiella		cbu	Coxiella burnetii RSA 493		cbu
		Legionella		lpn	Legionella pneumophila subsp. pneumophila Philadelphia 1 (serogroup 1)		lpn
				lha	Legionella hackeliae		lha
				lcd	Legionella clemsonensis		lcd
		Methylococcus		mca	Methylococcus capsulatus		mca
		Methylomicrobium		mah	Methylomicrobium alcaliphilum		mah
				ftf	Francisella tularensis subsp. tularensis FSC198		ftf
				fpx	Francisella philomiragia O#319-067		fpx
				frx	Francisella sp. TX077310		frx
		Hydrogenovibrio		tcx	Hydrogenovibrio crunogenus		tcx
		Thiomicrospira		tcy	Thiomicrospira cyclica		tcy
		Thioploca		tig	Thioploca ingrica		tig
				tni	Thioalkalivibrio nitratireducens		tni
		Chromohalobacter		csa	Chromohalobacter salexigens		csa
				hco	Halomonas chromatireducens		hco
				hsi	Halomonas aestuarii		hsi
				hag	Halomonas sp. GFAJ-1		hag
				plo	Candidatus Portiera aleyrodidarum BT-QVLC		plo
				crt	Candidatus Carsonella ruddii HT (Heteropsylla texana)		crt
		Cobetia		cmai	Cobetia marina		cmai
				apac	Alcanivorax pacificus		apac
				kge	Kangiella geojedonensis		kge
		Oleispira		oai	Oleispira antarctica		oai
				ahr	Aeromonas hydrophila AL09-71		ahr
				aaj	Aeromonas aquatica		aaj
		Zobellella		zdf	Zobellella denitrificans		zdf
		Sulfurifustis		sva	Sulfurifustis variabilis		sva
		Pseudohongiella		pspi	Pseudohongiella spirulinae		pspi
		Unclassified Gammaproteobacteria		vok	Candidatus Vesicomyosocius okutanii (Calyptogena okutanii)		vok
				enm	Endosymbiont of unidentified scaly snail isolate Monju		enm
				nmn	Neisseria meningitidis 053442 (serogroup C)		nmn
				ngk	Neisseria gonorrhoeae NCCP11945		ngk
		Kingella		kki	Kingella kingae		kki
		Simonsiella		smur	Simonsiella muelleri		smur
				rse	Ralstonia solanacearum FQY_4		rse
				rpi	Ralstonia pickettii 12J		rpi
				rin	Ralstonia insidiosa		rin
				ccup	Cupriavidus sp. USMAHM13		ccup
				bmab	Burkholderia mallei 2002734299		bmab
				bthe	Burkholderia thailandensis E254		bthe
				bam	Burkholderia ambifaria AMMD		bam
				bstg	Burkholderia stagnalis		bstg
				bstl	Burkholderia stabilis		bstl
				buz	Burkholderia sp. OLGA172		buz
				bph	Paraburkholderia phymatum		bph
				phs	Paraburkholderia hospita		phs
				pne	Polynucleobacter necessarius		pne
				papi	Pandoraea apista		papi
				pfg	Pandoraea faecigallinarum		pfg
				bpc	Bordetella pertussis CS		bpc
				bbr	Bordetella bronchiseptica RB50		bbr
				bav	Bordetella avium		bav
				axs	Achromobacter xylosoxidans C54		axs
				tea	Taylorella equigenitalis ATCC 35865		tea
		Castellaniella		cdn	Castellaniella defragrans		cdn
		Paenalcaligenes		phn	Paenalcaligenes hominis		phn
		Oligella		our	Oligella urethralis		our
		Rhodoferax		rfr	Rhodoferax ferrireducens		rfr
				rhy	Rhodoferax koreense		rhy
				acid	Acidovorax carolinensis NA2		acid
				del	Delftia sp. Cs1-4		del
				vpd	Variovorax paradoxus B4		vpd
				ctes	Comamonas testosteroni TK102		ctes
				adk	Alicycliphilus denitrificans K601		adk
		Ramlibacter		rta	Ramlibacter tataouinensis		rta
		Hydrogenophaga		hyr	Hydrogenophaga sp. RAC07		hyr
		Methylibium		mpt	Methylibium petroleiphilum		mpt
				jsv	Janthinobacterium svalbardensis		jsv
		Zinderia		zin	Candidatus Zinderia insecticola		zin
				mtim	Massilia timonae		mtim
		Leptothrix		lch	Leptothrix cholodnii		lch
		Rubrivivax		rge	Rubrivivax gelatinosus		rge
		Mitsuaria		miu	Mitsuaria sp. 7		miu
				nii	Nitrosomonas sp. Is79A3		nii
		Nitrosospira		nmu	Nitrosospira multiformis		nmu
		Sulfuritalea		shd	Sulfuritalea hydrogenivorans		shd
		Methylotenera		mmb	Methylotenera mobilis		mmb
		Methylophilus		meu	Methylophilus sp. TWE2		meu
		Gallionella		gca	Gallionella capsiferriformans		gca
				aza	Azoarcus sp. KH32C		aza
				acom	Azoarcus communis		acom
		Unclassified Zoogloeaceae		zpa	Zoogloeaceae bacteirum Par-f-2		zpa
				tpj	Candidatus Tremblaya phenacola		tpj
				kde	Candidatus Kinetoplastibacterium desouzaii		kde
		Unclassified Betaproteobacteria		bprc	Beta proteobacterium CB		bprc
				hpj	Helicobacter pylori J99		hpj
				hpx	Helicobacter pylori 83		hpx
				hez	Helicobacter pylori BM012S		hez
				hbi	Helicobacter bizzozeronii		hbi
				hcm	Helicobacter cetorum MIT 99-5656		hcm
				hbl	Helicobacter bilis		hbl
				sua	Sulfurimonas autotrophica		sua
				cjr	Campylobacter jejuni RM1221		cjr
				ccv	Campylobacter curvus		ccv
				cco	Campylobacter concisus 13826		cco
				cis	Campylobacter insulaenigrae		cis
				cure	Campylobacter ureolyticus		cure
				chv	Campylobacter helveticus		chv
				ant	Arcobacter nitrofigilis		ant
				sba	Sulfurospirillum barnesii		sba
				sulj	Sulfurospirillum sp. JPD-1		sulj
	Deltaproteobacteria	Geobacter		gsu	Geobacter sulfurreducens PCA		gsu
				gbm	Geobacter bemidjiensis		gbm
				pef	Pelobacter sp. SFB93		pef
				dvm	Desulfovibrio vulgaris Miyazaki F		dvm
				dde	Desulfovibrio alaskensis		dde
				dfi	Desulfovibrio fairfieldensis		dfi
				dej	Pseudodesulfovibrio indicus		dej
		Lawsonia		lip	Lawsonia intracellularis PHE/MN1-00		lip
				deo	Desulfobulbus sp. ORNL		deo
		Desulfatibacillum		dal	Desulfatibacillum alkenivorans		dal
				afw	Anaeromyxobacter sp. Fw109-5		afw
		Stigmatella		sur	Stigmatella aurantiaca		sur
		Sorangium		scl	Sorangium cellulosum So ce56		scl
		Haliangium		hoh	Haliangium ochraceum		hoh
		Syntrophobacter		sfu	Syntrophobacter fumaroxidans		sfu
		Hippea		hmr	Hippea maritima		hmr
		Bdellovibrio		bba	Bdellovibrio bacteriovorus HD100		bba
				rps	Rickettsia prowazekii Katsinyian		rps
				rri	Rickettsia rickettsii Sheila Smith		rri
				rra	Rickettsia rickettsii Arizona		rra
				rhe	Rickettsia heilongjiangensis		rhe
				ott	Orientia tsutsugamushi Ikeda		ott
				wed	Wolbachia wNo (Drosophila simulans)		wed
				acn	Anaplasma centrale		acn
				aph	Anaplasma phagocytophilum HZ		aph
				ecn	Ehrlichia canis		ecn
				echa	Ehrlichia chaffeensis Heartland		echa
				nri	Neorickettsia risticii		nri
		Unclassified Rickettsiales		rbt	Rickettsiales bacterium Ac37b		rbt
		Paracaedibacter		paca	Candidatus Paracaedibacter acanthamoebae		paca
		Unclassified Holosporaceae		eaa	Endosymbiont of Acanthamoeba sp. UWC8		eaa
				moc	Microvirga ossetica V5/3M		moc
				mam	Mesorhizobium australicum		mam
		Hoeflea		hoe	Hoeflea sp. IMCC20628		hoe
		Phyllobacterium		pht	Phyllobacterium zundukense		pht
				smeg	Sinorhizobium meliloti GR4		smeg
				sfd	Sinorhizobium fredii USDA 257		sfd
				eah	Ensifer adhaerens Casida A		eah
		Agrobacterium		atu	Agrobacterium fabrum		atu
				agr	Agrobacterium sp. H13-3		agr
				rec	Rhizobium etli CIAT 652		rec
				rle	Rhizobium leguminosarum bv. viciae 3841		rle
				rhl	Rhizobium favelukesii		rhl
				rhv	Rhizobium sp. S41		rhv
				ngg	Neorhizobium galegae bv. orientalis HAMBI 540		ngg
				lso	Candidatus Liberibacter solanacearum		lso
		Shinella		shz	Shinella sp. HZN7		shz
				bmz	Brucella melitensis M28		bmz
				bmf	Brucella abortus 2308		bmf
				bsg	Brucella suis ZW046		bsg
				bcs	Brucella canis ATCC 23365		bcs
				bcee	Brucella ceti TE28753-12		bcee
				och	Ochrobactrum sp. A44		och
				bro	Bradyrhizobium sp. ORS 285		bro
				rpc	Rhodopseudomonas palustris BisB18		rpc
				rpt	Rhodopseudomonas palustris TIE-1		rpt
				nha	Nitrobacter hamburgensis		nha
				bbk	Bartonella bacilliformis		bbk
				bcd	Bartonella clarridgeiae		bcd
				bart	Bartonella sp. JB15		bart
				baro	Bartonella sp. 1-1C		baro
				mdi	Methylobacterium extorquens DM4		mdi
				met	Methylobacterium sp. 4-46		mpo
				mor	Methylobacterium oryzae		mor
				mphy	Methylobacterium phyllosphaerae		mphy
				hmc	Hyphomicrobium sp. MC1		hmc
		Devosia		deq	Devosia sp. H5989		deq
		Martelella		mey	Martelella endophytica		mey
		Aureimonas		aua	Aureimonas sp. AU20		aua
				hcc	Candidatus Hodgkinia cicadicola TETUND1		hcc
		Pseudorhodoplanes		psin	Pseudorhodoplanes sinuspersici		psin
				cak	Caulobacter sp. K31		cak
				cmb	Caulobacter mirabilis		cmb
		Brevundimonas		bsb	Brevundimonas subvibrioides		bsb
				bvc	Brevundimonas vesicularis		bvc
		Asticcacaulis		aex	Asticcacaulis excentricus		aex
				sit	Ruegeria sp. TM1040		sit
		Rhodobacter		rsp	Rhodobacter sphaeroides 2.4.1		rsp
				rcp	Rhodobacter capsulatus		rcp
		Roseobacter		rde	Roseobacter denitrificans		rde
				pzh	Paracoccus zhejiangensis		pzh
				kvl	Ketogulonicigenium vulgare WSH-001		kvl
				ppic	Phaeobacter piscinae		ppic
				oar	Octadecabacter arcticus		oar
		Roseibacterium		red	Roseibacterium elongatum		red
				ceh	Celeribacter ethanolicus		ceh
				rhm	Rhodovulum sp. MB263		rhm
		Halocynthiibacter		hat	Halocynthiibacter arcticus		hat
				ypac	Yangia pacifica		ypac
		Yoonia		lvs	Yoonia vestfoldensis		lvs
		Gemmobacter		geh	Gemmobacter sp. HYN0069		geh
		Hyphomonas		hne	Hyphomonas neptunium		hne
				zmn	Zymomonas mobilis subsp. mobilis NCIMB 11163		zmn
				zmp	Zymomonas mobilis subsp. pomaceae ATCC 29192		zmp
				npn	Novosphingobium pentaromativorans		npn
				sphk	Sphingopyxis fribergensis		sphk
				sphq	Sphingopyxis sp. QXT-31		sphq
		Sphingomonas		swi	Sphingomonas wittichii		swi
				skr	Sphingomonas koreensis		skr
				splk	Sphingomonas sp. LK11		splk
		Sphingobium		sjp	Sphingobium japonicum		sjp
				sphb	Sphingobium sp. EP60837		sphb
				sya	Sphingobium yanoikuyae		sya
		Sphingorhabdus		sphg	Sphingorhabdus sp. M41		sphg
		Rhizorhabdus		rdi	Rhizorhabdus dicambivorans		rdi
				efv	Erythrobacter flavus		efv
				anh	Altererythrobacter namhicola		anh
		Croceicoccus		cna	Croceicoccus naphthovorans		cna
		Porphyrobacter		pns	Porphyrobacter neustonensis		pns
				goh	Gluconobacter oxydans H24		goh
				gbc	Granulibacter bethesdensis CGDNIH3		gbc
				gdj	Gluconacetobacter diazotrophicus PA1 5 (JGI)		gdj
				apg	Acetobacter pasteurianus IFO 3283-12		apg
				apx	Acetobacter pasteurianus IFO 3283-26		apx
				asv	Acetobacter oryzifermentans		asv
		Kozakia		kba	Kozakia baliensis		kba
		Neoasaia		nch	Neoasaia chiangmaiensis		nch
				rrf	Rhodospirillum rubrum F11		rrf
		Magnetospirillum		mag	Magnetospirillum magneticum		mag
				ali	Azospirillum lipoferum		ali
		Tistrella		tmo	Tistrella mobilis		tmo
				thac	Thalassospira sp. CSC3H3		thac
		Niveispirillum		ncb	Niveispirillum cyanobacteriorum		ncb
				pel	Candidatus Pelagibacter sp. IMCC9063		pel
				man	Micavibrio aeruginosavorus EPB		man
				acu	Acidithiobacillus caldus SM-1		acu
				afi	Acidithiobacillus ferrivorans		afi
				mfn	Mariprofundus ferrinatatus		mfn
	Firmicutes - Bacilli	Bacillus		bsu	Bacillus subtilis subsp. subtilis 168		bsu
				bsp	Bacillus subtilis PY79		bsp
				bamp	Bacillus velezensis AS43.3		bamp
				bao	Bacillus amyloliquefaciens DSM 7		bao
				bax	Bacillus anthracis H9401		bax
				bcu	Bacillus cereus AH820		bcu
				btb	Bacillus thuringiensis BMB171		btb
				bmyo	Bacillus mycoides ATCC 6462		bmyo
				bpum	Bacillus pumilus MTCC B6033		bpum
				bmd	Bacillus megaterium DSM 319		bmd
				bco	Bacillus cellulosilyticus		bco
				bcoa	Bacillus coagulans DSM 1 = ATCC 7050		bcoa
				bif	Bacillus infantis		bif
		Geobacillus		gka	Geobacillus kaustophilus		gka
				gtm	Geobacillus thermocatenulatus		gtm
				gel	Geobacillus sp. LC300		gel
				ptl	Parageobacillus thermoglucosidasius DSM 2542		ptl
				anm	Anoxybacillus sp. B2M1		anm
		Amphibacillus		axl	Amphibacillus xylanus		axl
				lfu	Lysinibacillus fusiformis		lfu
				hmn	Halobacillus mangrovi		hmn
				vpn	Virgibacillus pantothenticus		vpn
		Staphylococcus		sau	Staphylococcus aureus subsp. aureus N315 (MRSA/VSSA)		sau
				sac	Staphylococcus aureus subsp. aureus COL (MRSA)		sac
				saud	Staphylococcus aureus 502A		saud
				sha	Staphylococcus haemolyticus JCSC1435		sha
				slg	Staphylococcus lugdunensis HKU09-01		slg
				sdt	Staphylococcus pseudintermedius ED99		sdt
				scv	Staphylococcus condimenti		scv
				snl	Staphylococcus nepalensis		snl
		Auricoccucs		sbac	Auricoccus indicus		sbac
				lmc	Listeria monocytogenes CLIP 80459 (serotype 4b)		lmc
				lmq	Listeria monocytogenes M7 (serotype 4a)		lmq
				lmob	Listeria monocytogenes N53-1		lmob
				liv	Listeria ivanovii subsp. ivanovii PAM 55		liv
		Exiguobacterium		esi	Exiguobacterium sibiricum		esi
				exm	Exiguobacterium sp. MH3		exm
		Gemella		got	Gemella sp. oral taxon 928		got
				ppy	Paenibacillus polymyxa E681		ppy
				pmw	Paenibacillus mucilaginosus K02		pmw
				paee	Paenibacillus sp. FSL R7-0331		paee
				ppeo	Paenibacillus peoriae		ppeo
				pcx	Paenibacillus crassostreae		pcx
				aad	Alicyclobacillus acidocaldarius subsp. acidocaldarius Tc-4-1		aad
		Kyrpidia		bts	Kyrpidia tusciae		bts
				ssil	Solibacillus silvestris DSM 12223		ssil
				phc	Planococcus halocryophilus		phc
		Jeotgalibacillus		jeo	Jeotgalibacillus malaysiensis		jeo
				spop	Sporosarcina sp. P37		spop
		Novibacillus		ntr	Novibacillus thermophilus		ntr
				lld	Lactococcus lactis subsp. lactis KLDS 4.0325		lld
				llc	Lactococcus lactis subsp. cremoris SK11		llc
				lgv	Lactococcus garvieae Lg2		lgv
				lrn	Lactococcus raffinolactis		lrn
				sps	Streptococcus pyogenes SSI-1 (serotype M3)		sps
				spyh	Streptococcus pyogenes HSC5 (serotype M14)		spyh
				spd	Streptococcus pneumoniae D39 (virulent serotype 2)		spd
				spno	Streptococcus pneumoniae SPN994039		spno
				sagg	Streptococcus agalactiae NGBS572		sagg
				stc	Streptococcus thermophilus CNRZ1066		stc
				sss	Streptococcus suis SC84 (serotype 2)		sss
				suo	Streptococcus suis SS12 (serotype 1/2)		suo
				sdq	Streptococcus dysgalactiae subsp. equisimilis 167		sdq
				sgt	Streptococcus gallolyticus subsp. gallolyticus ATCC 43143		sgt
				scp	Streptococcus parasanguinis ATCC 15912		scp
				ssah	Streptococcus salivarius HSISS4		ssah
				siu	Streptococcus intermedius C270		siu
		Lactobacillus		lpl	Lactobacillus plantarum WCFS1		lpl
				lac	Lactobacillus acidophilus NCFM		lac
				lbr	Lactobacillus brevis ATCC 367		lbr
				lcb	Lactobacillus casei BL23		lcb
				lhv	Lactobacillus helveticus CNRZ32		lhv
				lrg	Lactobacillus rhamnosus GG		lrg
				lku	Lactobacillus kunkeei		lku
				lagl	Lactobacillus agilis		lagl
				pce	Pediococcus claussenii		pce
				efi	Enterococcus faecalis OG1RF		efi
				emu	Enterococcus mundtii		emu
				eth	Enterococcus thailandicus		eth
		Vagococcus		vte	Vagococcus teuberi		vte
				lmm	Leuconostoc mesenteroides subsp. mesenteroides J18		lmm
				wjo	Weissella jogaejeotgali		wjo
				aun	Aerococcus urinae CCUG36881		aun
				auh	Aerococcus urinaehominis		auh
		Jeotgalibaca		jep	Jeotgalibaca sp. PTS2502		jep
				cay	Clostridium acetobutylicum EA 2018		cay
				cbi	Clostridium botulinum Ba4		cbi
				ckl	Clostridium kluyveri DSM 555		ckl
				cpae	Clostridium pasteurianum DSM 525 = ATCC 6013		cpae
				cbv	Clostridium baratii		cbv
				cfm	Clostridium formicaceticum		cfm
				asm	Candidatus Arthromitus sp. SFB-mouse-Yit		asm
				cce	Clostridium cellulolyticum		cce
				esr	Eubacterium siraeum V10Sc8a		esr
				csd	Clostridium stercorarium subsp. stercorarium DSM 8532		csd
		Ethanoligenens		eha	Ethanoligenens harbinense		eha
		Faecalibacterium		fpr	Faecalibacterium prausnitzii L2-6		fpr
		Fastidiosipila		fsa	Fastidiosipila sanguinis		fsa
				rim	Roseburia intestinalis M50/1		rim
		Blautia		rob	Blautia obeum		rob
				lacy	Lachnoclostridium sp. YL32		lacy
		Herbinix		hsd	Herbinix luporum		hsd
				era	Eubacterium rectale M104/1		era
				pdc	Clostridioides difficile 630		pdc
				cdl	Clostridioides difficile R20291		cdl
		Filifactor		faa	Filifactor alocis		faa
				ddl	Desulfitobacterium dichloroeliminans		ddl
				dfg	Desulfotomaculum ferrireducens		dfg
		Syntrophobotulus		sgy	Syntrophobotulus glycolicus		sgy
				drs	Dehalobacter restrictus		drs
				sap	Sulfobacillus acidophilus DSM 10332		sap
		Mogibacterium		mdv	Mogibacterium diversum		mdv
				tpd	Thermoanaerobacter pseudethanolicus		tpd
				twi	Thermoanaerobacter wiegelii		twi
		Thermacetogenium		tpz	Thermacetogenium phaeum		tpz
				cki	Caldicellulosiruptor kristjanssonii		cki
				taci	Thermodesulfobium acidiphilum		taci
				hpk	Halanaerobium praevalens		hpk
		Parvimonas		pmic	Parvimonas micra		pmic
				vat	Veillonella atypica		vat
				vrm	Veillonella rodentium		vrm
		Selenomonas		ssg	Selenomonas sputigena		ssg
		Megamonas		mhg	Megamonas hypermegale		mhg
		Erysipelothrix		erh	Erysipelothrix rhusiopathiae Fujisawa		erh
				erl	Erysipelothrix larvae		erl
		Faecalibaculum		fro	Faecalibaculum rodentium		fro
	Coprothermobacterota	Coprothermobacter		cpo	Coprothermobacter proteolyticus		cpo
				mgu	Mycoplasma genitalium M2288		mgu
				mgh	Mycoplasma gallisepticum R(high)		mgh
				mmym	Mycoplasma mycoides subsp. mycoides SC Gladysdale		mmym
				mhp	Mycoplasma hyopneumoniae 7448		mhp
				mal	Mycoplasma agalactiae 5632		mal
				mhs	Mycoplasma hyorhinis SK76		mhs
				mbi	Mycoplasma bovis HB0801		mbi
				mbc	Mycoplasma bovoculi		mbc
				mcas	Mycoplasma canis LV		mcas
				uue	Ureaplasma urealyticum		uue
				mbp	Maize bushy stunt phytoplasma		mbp
				mlac	Mesoplasma lactucae		mlac
				ment	Mesoplasma entomophilum		ment
				ssyr	Spiroplasma syrphidicola		ssyr
				scq	Spiroplasma culicicola		scq
				stur	Spiroplasma turonicum		stur
				skn	Spiroplasma kunkelii		skn
				sfz	Spiroplasma floricola		sfz
				mtv	Mycobacterium tuberculosis H37Rv		mtv
				mtj	Mycobacterium tuberculosis Beijing/NITR203		mtj
				mbt	Mycobacterium bovis BCG Tokyo 172		mbt
				mcz	Mycobacterium canettii CIPT 140070017		mcz
				mav	Mycobacterium avium 104		mav
				mir	Mycobacterium paraintracellulare		mir
				mmc	Mycobacterium sp. MCS		mmc
				msg	Mycolicibacterium smegmatis MC2 155		msg
				mva	Mycolicibacterium vanbaalenii		mva
				mcb	Mycolicibacterium chubuense		mcb
		Mycobacteroides		mab	Mycobacteroides abscessus ATCC 19977		mab
				mabb	Mycobacteroides abscessus subsp. bolletii 50594		mabb
		Mycolicibacter		mjd	Mycolicibacter sinensis		mjd
		Hoyosella		asd	Hoyosella subflava		asd
				cgt	Corynebacterium glutamicum R		cgt
				cdh	Corynebacterium diphtheriae INCA 402		cdh
				cur	Corynebacterium urealyticum DSM 7109		cur
				cpq	Corynebacterium pseudotuberculosis C231		cpq
				crd	Corynebacterium resistens		crd
				chm	Corynebacterium humireducens		chm
				ccjz	Corynebacterium crudilactis		ccjz
				ncy	Nocardia cyriacigeorgica		ncy
				nsr	Nocardia seriolae		nsr
				rop	Rhodococcus opacus B4		rop
				rav	Rhodococcus aetherivorans		rav
				rfa	Rhodococcus fascians		rfa
				rhod	Rhodococcus sp. 008		rhod
				goq	Gordonia phthalatica		goq
		Tsukamurella		tpr	Tsukamurella paurometabola		tpr
				diz	Dietzia sp. JS16-p6b		diz
		Streptomyces		sco	Streptomyces coelicolor		sco
				scy	Streptomyces cattleya NRRL 8057 = DSM 46488		scy
				src	Streptomyces rapamycinicus		src
				sxi	Streptomyces xiamenensis		sxi
				sclf	Streptomyces clavuligerus		sclf
				salf	Streptomyces alboflavus		salf
				kau	Kitasatospora aureofaciens		kau
		Tropheryma		twh	Tropheryma whipplei Twist		twh
		Clavibacter		cmi	Clavibacter michiganensis subsp. michiganensis		cmi
				mix	Microbacterium sp. XT11		mix
				rtc	Rathayibacter toxicus WAC3373		rtc
		Cnuibacter		cphy	Cnuibacter physcomitrellae		cphy
		Pontimonas		psai	Pontimonas salivibrio		psai
		Mycetocola		myl	Mycetocola sp. CGMCC 1.16372		myl
				arr	Arthrobacter sp. Rue61a		arr
				ary	Arthrobacter sp. YC-RL1		ary
				aru	Arthrobacter sp. U41		aru
				psul	Pseudarthrobacter sulfonivorans		psul
				kpl	Kocuria palustris		kpl
		Rothia		rmu	Rothia mucilaginosa		rmu
		Beutenbergia		bcv	Beutenbergia cavernae		bcv
		Kytococcus		kse	Kytococcus sedentarius		kse
		Isoptericola		iva	Isoptericola variabilis		iva
				cga	Cellulomonas gilvus		cga
		Dermatophilus		dco	Dermatophilus congolensis		dco
				pav	Cutibacterium acnes TypeIA2 P.acn17		pav
				pacc	Cutibacterium acnes C1		pacc
		Propionibacterium		pfr	Propionibacterium freudenreichii subsp. shermanii CIRM-BIA1		pfr
				tfa	Tessaracoccus flavescens		tfa
		Pimelobacter		psim	Pimelobacter simplex		psim
		Nocardiopsis		nda	Nocardiopsis dassonvillei		nda
		Nonomuraea		noa	Nonomuraea sp. ATCC 55076		noa
				fsy	Frankia symbiont		fsy
		Saccharopolyspora		sen	Saccharopolyspora erythraea		sen
				amz	Amycolatopsis mediterranei RB		amz
				aja	Amycolatopsis japonica		aja
				psea	Pseudonocardia sp. AL041005-10		psea
				apre	Actinosynnema pretiosum		apre
				acti	Actinoalloteichus sp. GBA129-24		acti
				mil	Micromonospora sp. L5		mil
				actn	Actinoplanes sp. N902-109		actn
				plat	Plantactinospora sp. BB1		plat
		Trueperella		tpy	Trueperella pyogenes TP6375		tpy
				acq	Actinomyces sp. oral taxon 414		acq
				actp	Actinomyces gaoshouyii		actp
				blon	Bifidobacterium longum subsp. infantis ATCC 15697 (Tokyo)		blon
				blx	Bifidobacterium longum BXY01		blx
				bbc	Bifidobacterium animalis subsp. lactis BLC1		bbc
				bbrc	Bifidobacterium breve JCM 7019		bbrc
				bast	Bifidobacterium asteroides		bast
				bka	Bifidobacterium kashiwanohense PV20-2		bka
				bang	Bifidobacterium angulatum		bang
				gvh	Gardnerella vaginalis HMP9231		gvh
		Thermobispora		tbi	Thermobispora bispora		tbi
				nhi	Candidatus Nanopelagicus hibericus		nhi
		Unclassified Actinobacteria		abai	Actinobacteria bacterium IMCC26256		abai
		Gordonibacter		gpa	Gordonibacter pamelaeae		gpa
		Denitrobacterium		ddt	Denitrobacterium detoxificans		ddt
				olo	Olsenella sp. oral taxon 807		olo
		Unclassified Coriobacteriaceae		cbac	Coriobacteriaceae bacterium 68-1-3		cbac
				syz	Synechocystis sp. PCC 6803		syz
				syf	Synechococcus elongatus PCC7942		syf
				cya	Synechococcus sp. JA-3-3Ab		cya
				syh	Synechococcus sp. WH 8109		syh
				thn	Thermosynechococcus sp. NK55		thn
		Cyanobium		cgc	Cyanobium gracile		cgc
		Halomicronema		hhg	Halomicronema hongdechloris		hhg
				pmi	Prochlorococcus marinus MIT 9312		pmi
				prc	Prochlorococcus sp. MIT 0604		prc
		Microcystis		mar	Microcystis aeruginosa		mar
		Atelocyanobacterium		cyu	Candidatus Atelocyanobacterium thalassa		cyu
				cyj	Cyanothece sp. PCC 7822		cyj
		Oscillatoria		oac	Oscillatoria acuminata		oac
		Moorea		mpro	Moorea producens		mpro
				npu	Nostoc punctiforme		npu
				acy	Anabaena cylindrica		acy
		Cylindrospermum		csg	Cylindrospermum stagnale		csg
		Fischerella		fis	Fischerella sp. NIES-3754		fis
				stan	Stanieria sp. NIES-3757		stan
		Unclassified Cyanobacteria		ceo	Cyanobacterium endosymbiont of Epithemia turgida		ceo
	Chloroflexi	Dehalococcoides		det	Dehalococcoides mccartyi 195		det
				dmy	Dehalococcoides mccartyi CG4		dmy
				dew	Dehalogenimonas sp. WBC-2		dew
		Roseiflexus		rrs	Roseiflexus sp. RS-1		rrs
				chl	Chloroflexus aurantiacus Y-400-fl		chl
		Anaerolinea		atm	Anaerolinea thermophila		atm
				dge	Deinococcus geothermalis		dge
				dab	Deinococcus actinosclerus		dab
				ttj	Thermus thermophilus HB8		ttj
				taq	Thermus aquaticus		taq
				tbc	Thermus brockianus		tbc
				mre	Meiothermus ruber DSM 1279		mre
		Oceanithermus		opr	Oceanithermus profundus		opr
	Armatimonadetes	Chthonomonas		ccz	Chthonomonas calidirosea		ccz
		Fimbriimonas		fgi	Fimbriimonas ginsengisoli		fgi
	Unclassified Terrabacteria group	Thermobaculum		ttr	Thermobaculum terrenum		ttr
				ctrx	Chlamydia trachomatis A/5291		ctrx
				ctli	Chlamydia trachomatis L2/434/Bu(i)		ctli
				ctlq	Chlamydia trachomatis L2b/8200/07		ctlq
				cpt	Chlamydia pneumoniae TW-183		cpt
				cht	Chlamydia psittaci 08DC60		cht
		Waddlia		wch	Waddlia chondrophila		wch
		Simkania		sng	Simkania negevensis		sng
	Verrucomicrobia	Opitutus		ote	Opitutus terrae		ote
		Unclassified Opitutaceae		obt	Opitutaceae bacterium TAV5		obt
				agl	Akkermansia glycaniphila		agl
		Methylacidiphilum		min	Methylacidiphilum infernorum		min
				vbh	Verrucomicrobia bacterium HZ-65		vbh
		Pirellula		psl	Pirellula staleyi		psl
		Planctopirus		plm	Planctopirus limnophila		plm
		Rubinisphaera		pbs	Rubinisphaera brasiliensis		pbs
		Singulisphaera		saci	Singulisphaera acidiphila		saci
		Kuenenia		kst	Candidatus Kuenenia stuttgartiensis		kst
		Phycisphaera		phm	Phycisphaera mikurensis		phm
	Kiritimatiellaeota	Kiritimatiella		vbl	Kiritimatiella glycovorans		vbl
	Spirochaetes	Borreliella		bbu	Borreliella burgdorferi B31		bbu
				bgs	Borreliella garinii SZ		bgs
				bafz	Borrelia afzelii (Maryland)		bafz
				bhr	Borrelia hermsii DAH		bhr
				bdu	Borrelia duttonii		bdu
				bmiy	Borrelia miyamotoi CT14D4		bmiy
				tpu	Treponema pallidum subsp. pallidum DAL-1		tpu
				tpb	Treponema pallidum Fribourg-Blanc		tpb
				tsu	Treponema succinifaciens		tsu
				tped	Treponema pedis		tped
				stq	Spirochaeta thermophila DSM 6578		stq
		Salinispira		slr	Salinispira pacifica		slr
				lis	Leptospira interrogans serovar Linhai		lis
				bhd	Brachyspira hyodysenteriae ATCC 27164		bhd
				bpip	Brachyspira pilosicoli P43/6/78		bpip
		Acidobacterium		aca	Acidobacterium capsulatum		aca
				gma	Granulicella mallensis		gma
				trs	Terriglobus roseus		trs
				eti	Candidatus Endomicrobium trichonymphae		eti
		Termite group 1		rsd	Uncultured Termite group 1 bacterium phylotype Rs-D17		rsd
				fnc	Fusobacterium nucleatum subsp. vincentii 3_1_36A2		fnc
				ful	Fusobacterium ulcerans		ful
		Leptotrichia		lba	Leptotrichia buccalis		lba
				lot	Leptotrichia sp. oral taxon 847		lot
		Streptobacillus		smf	Streptobacillus moniliformis		smf
		Sneathia		sns	Sneathia amnii		sns
	Synergistetes	Thermanaerovibrio		tai	Thermanaerovibrio acidaminovorans		tai
		Thermovirga		tli	Thermovirga lienii		tli
		Cloacibacillus		cpor	Cloacibacillus porcorum		cpor
				fsc	Fibrobacter succinogenes		fsc
				gph	Gemmatimonas phototrophica		gph
		Gemmatirosa		gba	Gemmatirosa kalamazoonesis		gba
				bfg	Bacteroides fragilis 638R		bfg
				bdh	Bacteroides dorei HS1_L_3_B_079		bdh
				bcae	Bacteroides caecimuris		bcae
				pah	Porphyromonas asaccharolytica		pah
		Paludibacter		ppn	Paludibacter propionicigenes		ppn
		Tannerella		tfo	Tannerella forsythia		tfo
		Muribaculum		pary	Muribaculum intestinale		pary
		Odoribacter		osp	Odoribacter splanchnicus		osp
				pmz	Prevotella melaninogenica		pmz
				pro	Prevotella sp. oral taxon 299		pro
		Alistipes		afd	Alistipes finegoldii		afd
		Alkalitalea		asx	Alkalitalea saponilacus		asx
		Rhodothermus		rmr	Rhodothermus marinus DSM 4252		rmr
		Flavisolibacter		fla	Flavisolibacter tropicus		fla
		Haliscomenobacter		hhy	Haliscomenobacter hydrossis		hhy
				pgs	Pedobacter ginsengisoli		pgs
				smiz	Sphingobacterium mizutaii		smiz
		Mucilaginibacter		mup	Mucilaginibacter sp. PAMC 26640		mup
		Cytophaga		chu	Cytophaga hutchinsonii		chu
		Dyadobacter		dfe	Dyadobacter fermentans		dfe
				srd	Spirosoma radiotolerans		srd
		Emticicia		eol	Emticicia oligotrophica		eol
		Flexibacter		fli	Bernardetia litoralis		fli
				hyd	Hymenobacter sp. DG25B		hyd
				hyg	Hymenobacter sedentarius		hyg
		Pontibacter		pko	Pontibacter korlensis		pko
				rud	Rufibacter sp. DG15C		rud
		Unclassified Flammeovirgaceae		fbt	Flammeovirgaceae bacterium 311		fbt
		Amoebophilus		aas	Candidatus Amoebophilus asiaticus		aas
		Gramella		gfo	Gramella forsetii		gfo
				grs	Gramella sp. SH35		grs
		Flavobacterium		fjo	Flavobacterium johnsoniae UW101		fjo
				fpy	Flavobacterium psychrophilum FPG101		fpy
				fbr	Flavobacterium branchiophilum		fbr
				fin	Flavobacterium indicum		fin
		Capnocytophaga		coc	Capnocytophaga ochracea		coc
				cgh	Capnocytophaga gingivalis		cgh
		Croceibacter		cat	Croceibacter atlanticus		cat
		Riemerella		ran	Riemerella anatipestifer ATCC 11845 = DSM 15868		ran
				mart	Maribacter sp. T28		mart
				cbal	Cellulophaga baltica NN016038		cbal
		Dokdonia		kdi	Dokdonia sp. 4H-3-7-5		kdi
				ddo	Dokdonia donghaensis		ddo
				lvn	Lacinutrix venerupis		lvn
		Aequorivita		asl	Aequorivita sublithincola		asl
				nob	Nonlabens sp. MB-3u-79		nob
		Polaribacter		pom	Polaribacter sp. MED152		pom
				poa	Polaribacter sp. ALD11		poa
		Elizabethkingia		eao	Elizabethkingia anophelis NUHP1		eao
				egm	Elizabethkingia bruuniana		egm
				cio	Chryseobacterium indologenes		cio
				wij	Winogradskyella sp. J14-2		wij
		Sediminicola		syi	Sediminicola sp. YIK13		syi
				tmar	Tenacibaculum maritimum		tmar
		Formosa		for	Formosa sp. Hel1_33_131		for
		Seonamhaeicola		seon	Seonamhaeicola sp. S2-3		seon
		Flavivirga		fek	Flavivirga eckloniae		fek
		Aureitalea		aue	Aureitalea sp. RR4-38		aue
		Unclassified Flavobacteriaceae		fba	Flavobacteriaceae bacterium 3519-10		fba
		Sulcia		smg	Candidatus Sulcia muelleri GWSS		smg
				smv	Candidatus Sulcia muelleri Sulcia-ALF		smv
		Blattabacterium		bbl	Blattabacterium Bge (Blattella germanica)		bbl
				bbg	Blattabacterium sp. (Blaberus giganteus)		bbg
		Fluviicola		fte	Fluviicola taffensis		fte
		Walczuchella		elv	Candidatus Walczuchella monophlebidarum		elv
		Unclassified Bacteroidetes		bbau	Bacteroidetes bacterium		bbau
				cpc	Chlorobaculum parvum		cpc
				cli	Chlorobium limicola		cli
				proc	Prosthecochloris sp. CIB 2401		proc
		Chloroherpeton		cts	Chloroherpeton thalassium		cts
		Ignavibacterium		ial	Ignavibacterium album		ial
		Melioribacter		mro	Melioribacter roseus		mro
	Cloacimonetes	Cloacimonas		caci	Candidatus Cloacimonas acidaminovorans		caci
	Aquificae	Aquifex		aae	Aquifex aeolicus		aae
		Hydrogenobaculum		hya	Hydrogenobaculum sp. Y04AAS1		hya
				trd	Thermocrinis ruber		trd
				saf	Sulfurihydrogenibium azorense		saf
		Thermosulfidibacter		ttk	Thermosulfidibacter takaii		ttk
		Desulfurobacterium		dte	Desulfurobacterium thermolithotrophum		dte
				tmi	Thermotoga maritima MSB8		tmi
				tna	Thermotoga neapolitana		tna
				thr	Thermotoga sp. RQ7		thr
				tta	Pseudothermotoga thermarum		tta
				ther	Thermosipho sp. 1070		ther
				fpe	Fervidobacterium pennivorans		fpe
		Marinitoga		mpz	Marinitoga piezophila		mpz
				kpf	Kosmotoga pacifica		kpf
	Chrysiogenetes	Desulfurispirillum		din	Desulfurispirillum indicum		din
		Calditerrivibrio		cni	Calditerrivibrio nitroreducens		cni
		Flexistipes		fsi	Flexistipes sinusarabici		fsi
	Dictyoglomi	Dictyoglomus		dth	Dictyoglomus thermophilum		dth
	Nitrospirae	Thermodesulfovibrio		tye	Thermodesulfovibrio yellowstonii		tye
		Leptospirillum		lfc	Leptospirillum ferrooxidans		lfc
		Thermodesulfobacterium		top	Thermodesulfobacterium geofontis		top
		Caldimicrobium		cthi	Caldimicrobium thiodismutans		cthi
				sox	Candidatus Saccharibacteria oral		sox
	Other	Methylomirabilis		mox	Candidatus Methylomirabilis oxyfera		mox
				srg	Candidate division SR1 bacterium Aalborg_AAW-1		srg
				mib	Candidatus Beckwithbacteria bacterium GW2011_GWC1_49_16		mib
				pwo	Candidatus Wolfebacteria bacterium GW2011_GWB1_47_1		pwo
Archaea	Euryarchaeota	Methanocaldococcus		mja	Methanocaldococcus jannaschii		mja
				mfs	Methanocaldococcus sp. FS406-22		mfs
				mmq	Methanococcus maripaludis C5		mmq
				mmz	Methanococcus maripaludis C7		mmz
				mae	Methanococcus aeolicus		mae
				mby	Methanosarcina barkeri MS		mby
				mmj	Methanosarcina mazei S-6		mmj
				meq	Methanosarcina sp. WWM596		meq
				msz	Methanosarcina siciliae HI350		msz
		Methanolobus		mpy	Methanolobus psychrophilus		mpy
		Methanosaeta		mtp	Methanothrix thermoacetophila		mtp
		Methanospirillum		mhu	Methanospirillum hungatei		mhu
		Methanocorpusculum		mla	Methanocorpusculum labreanum		mla
		Methanoregula		mbn	Methanoregula boonei		mbn
				mez	Methanocella conradii		mez
		Methanobrevibacter		msi	Methanobrevibacter smithii		msi
				mmil	Methanobrevibacter millerae		mmil
				mew	Methanobacterium paludis		mew
				meth	Methanobacterium sp. MB1		meth
				metn	Methanobacterium sp. MZ-A1		metn
		Geoglobus		gac	Geoglobus acetivorans		gac
		Halalkalicoccus		hje	Halalkalicoccus jeotgali		hje
		Haloarcula		hma	Haloarcula marismortui		hma
				hhn	Haloarcula hispanica N601		hhn
				hti	Halorhabdus tiamatea		hti
		Haloferax		hvo	Haloferax volcanii		hvo
				hgi	Haloferax gibbonsii		hgi
		Salinigranum		srub	Salinigranum rubrum		srub
		Unclassified Haloferacales		hah	Halophilic archaeon DL31		hah
		Natronococcus		nou	Natronococcus occultus		nou
		Salinarchaeum		sali	Salinarchaeum sp. Harcht-Bsk1		sali
		Thermoplasma		tac	Thermoplasma acidophilum		tac
		Unclassified Thermoplasmatales		tar	Thermoplasmatales archaeon BRNA1		tar
		Methanomethylophilus		max	Candidatus Methanomethylophilus alvus		max
		Unclassified Thermoplasmata		marc	Methanogenic archaeon ISO4-H5		marc
				pfi	Pyrococcus furiosus COM1		pfi
				pys	Pyrococcus sp. ST04		pys
		Thermococcus		tko	Thermococcus kodakarensis		tko
				the	Thermococcus sp. 4557		the
				thv	Thermococcus sp. 2319x1		thv
				ttd	Thermococcus thioreducens		ttd
	Crenarchaeota	Aeropyrum		ape	Aeropyrum pernix		ape
		Staphylothermus		smr	Staphylothermus marinus		smr
				iis	Ignicoccus islandicus		iis
		Ignisphaera		iag	Ignisphaera aggregans		iag
		Hyperthermus		hbu	Hyperthermus butylicus		hbu
		Pyrolobus		pfm	Pyrolobus fumarii		pfm
				sso	Sulfolobus solfataricus P2		sso
				sacs	Sulfolobus acidocaldarius SUSAZ		sacs
				sin	Sulfolobus islandicus Y.N.15.51		sin
				mcn	Metallosphaera cuprina		mcn
				aman	Acidianus manzaensis		aman
				pcl	Pyrobaculum calidifontis		pcl
				pyw	Pyrobaculum sp. WP30		pyw
				tcb	Thermofilum carboxyditrophus		tcb
		Caldisphaera		clg	Caldisphaera lagunensis		clg
	Thaumarchaeota	Nitrosopumilus		nmr	Nitrosopumilus maritimus		nmr
		Nitrosoarchaeum		nkr	Candidatus Nitrosopumilus koreensis		nkr
		Cenarchaeum		csy	Cenarchaeum symbiosum		csy
		Nitrosocosmicus		taa	Candidatus Nitrocosmicus oleophilus		taa
		Caldiarchaeum		csu	Candidatus Caldiarchaeum subterraneum		csu
		Nitrosotalea		ndv	Candidatus Nitrosotalea devanaterra		ndv
		Nanopusillus		naa	Candidatus Nanopusillus acidilobi		naa
	Nanohaloarchaeota	Unclassified Nanohaloarchaea		nac	Nanohaloarchaea archaeon SG9		nac
	Korarchaeota	Korarchaeum		kcr	Candidatus Korarchaeum cryptofilum		kcr
	Bathyarchaeota	Unclassified Bathyarchaeota		barc	Bathyarchaeota archaeon BA1		barc
	Lokiarchaeota	Lokiarchaeum		loki	Lokiarchaeum sp. GC14_75		loki
				arg	Archaeon GW2011_AR20		arg
