# Supplementary material for: Genome-scale reconstructions to assess metabolic phylogeny and organism clustering
Source: PLoS One. 2020 Dec 29;15(12):e0240953. doi: 10.1371/journal.pone.0240953 (PMC7771690; doi:10.1371/journal.pone.0240953)
Supplement: S8 Table — (XLSX) [file pone.0240953.s008.xlsx]

## Sheet: Missplaced Organisms
Definition	Kegg ID	protein genes	reactions				Candidatus	Lineage
Candidatus Amoebophilus asiaticus 5a2	aas	1335	375	bac			1	Bacteria; Bacteroidetes; Cytophagia; Cytophagales; Amoebophilaceae; Candidatus Amoebophilus																		1
Borrelia miyamotoi CT14D4	bmiy	773	315	bac	hum pathogen			Bacteria; Spirochaetes; Spirochaetales; Borreliaceae; Borreliella																		1
Borrelia hermsii DAH	bhr	819	326	bac	hum pathogen			Bacteria; Spirochaetes; Spirochaetales; Borreliaceae; Borreliella																		1
Borrelia duttonii Ly	bdu	1305	342	bac	hum pathogen			Bacteria; Spirochaetes; Spirochaetales; Borreliaceae; Borreliella																		1
Borreliella garinii SZ (Borrelia garinii SZ)	bgs	804	313	bac	hum pathogen			Bacteria; Spirochaetes; Spirochaetales; Borreliaceae; Borreliella																		1
Borrelia afzelii PKo (Maryland)	bafz	1455	327	bac	hum pathogen			Bacteria; Spirochaetes; Spirochaetales; Borreliaceae; Borreliella																		1
Borreliella burgdorferi B31 (Borrelia burgdorferi B31)	bbu	1391	309	bac	hum pathogen			Bacteria; Spirochaetes; Spirochaetales; Borreliaceae; Borreliella																		1
Treponema pallidum subsp. pallidum DAL-1	tpu	1059	309	bac	hum pathogen			Bacteria; Spirochaetes; Spirochaetales; Spirochaetaceae; Treponema																		1
Treponema pallidum Fribourg-Blanc	tpb	1065	391	bac	hum pathogen			Bacteria; Spirochaetes; Spirochaetales; Spirochaetaceae; Treponema																		1
Candidatus Bathyarchaeota archaeon BA1 (Bathyarchaeota archaeon BA1)	barc	2403	467	arc			1	Archaea; Candidatus Bathyarchaeota																		1
Theileria orientalis Shintoku	tot	3995	471	euk	ani pathogen			Eukaryota; Sar; Alveolata; Apicomplexa; Aconoidasida; Piroplasmida; Theileriidae; Theileria																		1
Plasmodium falciparum HB3	pfh	5367	676	euk	hum pathogen			Eukaryota; Sar; Alveolata; Apicomplexa; Aconoidasida; Haemosporida; Plasmodiidae; Plasmodium; Plasmodium (Laverania)																		1
Toxoplasma gondii ME49	tgo	8168	705	euk	hum pathogen			Eukaryota; Sar; Alveolata; Apicomplexa; Conoidasida; Coccidia; Eucoccidiorida; Eimeriorina; Sarcocystidae; Toxoplasma																		1
Lokiarchaeum sp. GC14_75 (composite genome assembled from a metagenomic sample)	loki	5384	845	arc			1	Archaea; Asgard group; Candidatus Lokiarchaeota; Lokiarchaeum; unclassified Lokiarchaeum																		1
Fastidiosipila sanguinis CCUG 47711	fsa	1458	561	bac				Bacteria; Firmicutes; Clostridia; Clostridiales; Hungateiclostridiaceae; Fastidiosipila																		1
Candidate division SR1 bacterium Aalborg_AAW-1	srg	993	261	bac			1	Bacteria; candidate division SR1																		1
Gordonibacter pamelaeae 7-10-1-b	gpa	2027	496	bac				Bacteria; Actinobacteria; Coriobacteriia; Eggerthellales; Eggerthellaceae; Gordonibacter																		1
Candidatus Saccharibacteria oral taxon TM7x	sox	692	239	bac			1	Bacteria; Candidatus Saccharibacteria																		1
Candidatus Wolfebacteria bacterium GW2011_GWB1_47_1	pwo	1022	236	bac			1	Bacteria; Candidatus Wolfebacteria																		1
Plasmodium falciparum HB3	ppl	9083	713	euk				Eukaryota; Fungi; Dikarya; Basidiomycota; Agaricomycotina; Agaricomycetes; Polyporales; Dacryobolaceae; Postia																		1
Candidatus Beckwithbacteria bacterium GW2011_GWC1_49_16	mib	1113	374	bac			1	Bacteria; Candidatus Beckwithbacteria																		1
Encephalitozoon intestinalis ATCC 50506	ein	1939	407	euk	hum pathogen			Eukaryota; Fungi; Fungi incertae sedis; Microsporidia; Unikaryonidae; Encephalitozoon																		1
Trichomonas vaginalis G3	tva	59679	689	euk	hum pathogen			Eukaryota; Metamonada; Parabasalia; Trichomonadida; Trichomonadidae; Trichomonas																		1
Entamoeba invadens IP1	eiv	11997	617	euk	ani pathogen			Eukaryota; Amoebozoa; Evosea; Archamoebae; Mastigamoebida; Entamoebidae; Entamoeba																		1
Nanohaloarchaea archaeon SG9	nac	1183	303	arc			1	Archaea; Euryarchaeota; Stenosarchaea group; Candidatus Nanohaloarchaeota; Nanohaloarchaea																		1
Candidatus Nanopusillus acidilobi	naa	587	180	arc			1	Archaea; Nanoarchaeota; Nanoarchaeales; Nanopusillaceae																		1
Candidatus Sulcia muelleri Sulcia-ALF	smv	188	155	bac			1	Bacteria; Bacteroidetes; Flavobacteriia; Flavobacteriales; Candidatus Sulcia																		1
Candidatus Sulcia muelleri GWSS	smg	227	191	bac			1	Bacteria; Bacteroidetes; Flavobacteriia; Flavobacteriales; Candidatus Sulcia																		1
Candidatus Walczuchella monophlebidarum (Endosymbiont of Llaveia axin axin)	elv	243	179	bac			1	Bacteria; Bacteroidetes; Flavobacteriia; Flavobacteriales; Candidatus Walczuchella																		1
Candidatus Portiera aleyrodidarum BT-QVLC	plo	280	182	bac			1	Bacteria; Proteobacteria; Gammaproteobacteria; Oceanospirillales; Halomonadaceae; Zymobacter group; Candidatus Portiera																		1
Candidatus Tremblaya phenacola PAVE	tpj	175	145	bac			1	Bacteria; Proteobacteria; Betaproteobacteria; Candidatus Tremblaya																		1
Candidatus Carsonella ruddii HT, endosymbiont of Heteropsylla texana	crt	180	132	bac			1	Bacteria; Proteobacteria; Gammaproteobacteria; Oceanospirillales; Halomonadaceae; Zymobacter group; Candidatus Carsonella																		1
Candidatus Zinderia insecticola CARI	zin	206	148	bac			1	Bacteria; Proteobacteria; Betaproteobacteria; Burkholderiales; Oxalobacteraceae; Candidatus Zinderia																		1
Archaeon GW2011_AR20	arg	1010	166	arc				Archaea																		1
Candidatus Hodgkinia cicadicola TETUND1	hcc	121	71	bac			1	Bacteria; Proteobacteria; Alphaproteobacteria; Rhizobiales; Candidatus Hodgkinia																		1
			360.457
							17	candidatus strains																		35
